# Supplementary material for: Experimental and Theoretical Study on Theobromine Solubility Enhancement in Binary Aqueous Solutions and Ternary Designed Solvents
Source: Pharmaceutics. 2021 Jul 22;13(8):1118. doi: 10.3390/pharmaceutics13081118 (PMC8401494; doi:10.3390/pharmaceutics13081118)
Supplement: Supplementary file 1 [file pharmaceutics-13-01118-s001.zip]

Archive with 1 entries (1 files):
- pharmaceutics-1301879-supplementary.pdf
